# Supplementary material for: Extraperitoneal tissue retraction technique: An effective assistant of extraperitoneal pure single-port robotic-assisted radical prostatectomy with the da Vinci Si surgical system
Source: Front Surg. 2022 Oct 25;9:941104. doi: 10.3389/fsurg.2022.941104 (PMC9640769; doi:10.3389/fsurg.2022.941104)
Supplement: Supplementary file 1 [file Table2.xlsx]

## Sheet: Function of 6 months 
序号	6 months after surgery (PSA＜0.1ng/L)		6-mo continence (0-1 pad/ day)
	A（n=20）	B（n=22）	A（n=20）	B（n=22）
1	18	20	16	19				是否使用悬吊术	6个月PSA是否小于0.1	数量
							是	1	1	20
							是	1	2	2
							否	2	1	18
							否	2	2	2
								是否使用悬吊术	6个月尿控满意情况	数量
							是	1	1	19
							是	1	2	3
							否	2	1	16
							否	2	2	4

## Sheet: Postoperative pathology and com
序号	PSM		Lymph node invasion		ISUP grade after RP		pT stage after RP		Complications
	A（n=20）	B（n=22）	A（n=20）	B（n=22）	A（n=20）	B（n=22）	A（n=20）	B（n=22）	A（n=20）	B（n=22）
1	0	0	0	0	grade 1： 2	3	cT2 18	19	Clavien I-II: 6	7
2					grade2： 4	4	cT3a 2	2	Clavien III-V: 0	0
3					grade3： 10	13	cT3b 0	1
4					grade4: 2	2
5
6
7												是否使用悬吊术	切缘阳性	数量
8											是	1	1	0
9											是	1	2	22
10											否	2	1	0
11											否	2	2	20
12					是否使用悬吊术	术后ISUP分级	数量
13				是	1	1	3
14				是	1	2	4					是否使用悬吊术	淋巴结阳性	数量
15				是	1	3	13				是	1	1	0
16				是	1	4	2				是	1	2	22
17				否	2	1	2				否	2	1	0
18				否	2	2	4				否	2	2	20
19				否	2	3	10
20				否	2	4	2
21												是否使用悬吊术	病理分期	数量
22											是	1	1	19
23											是	1	2	2
24											是	1	3	1
25											否	2	1	18
26											否	2	2	2
27											否	2	3	0
28
												是否使用悬吊术	并发症	数量
											是	1	1	15
											是	1	2	7
											是	1	3	0
											否	2	1	14
											否	2	2	6
											否	2	3	0

## Sheet: Surgical results
序号		Operative time		EBL		Hospital stay		Lymphadenectomy		peritoneal tear		NVB-sparing procedure
		A（n=20）	B （n=22）	A（n=20）	B（n=22）	A（n=20）	B（n=22）	A（n=20）	B（n=22）	A （n=20	B（n=22）	A（n=20）	B（n=22）
1	1	195	136	150	105	5	5	12	15	4	0	None ： 2	1
2	2	185	152	155	125	6	5					Unilateral： 2 2	2
3	3	180	138	180	140	6	5					Bilateral： 16	19
4	4	180	140	170	130	5	4
5	5	168	134	190	120	4	6
6	6	167	125	150	125	6	6
7	7	170	137	200	100	6	5								是否使用悬吊术	局限性淋巴结清扫	数量
8	8	169	127	160	130	5	4							是	1	1	15
9	9	183	136	145	140	6	6							是	1	2	7
10	10	184	153	167	145	6	5							否	2	1	12
11	11	175	114	150	120	5	4							否	2	2	8
12	12	170	154	180	136	4	6
13	13	160	125	165	122	6	6
14	14	180	137	150	110	5	5								是否使用悬吊术	腹膜破损	数量
15	15	185	120	135	105	4	4							是	1	1	0
16	16	165	115	140	90	6	6							是	1	2	22
17	17	155	121	170	95	5	5							否	2	1	4
18	18	175	126	190	115	4	5							否	2	2	16
19	19	168	117	155	120	5	5
20	20	185	132	165	125	4	4								是否使用悬吊术	保留血管神经	数量
21	21		131		105		4							是	1	1	1
22	22		113		85		5							是	1	2	2
														是	1	3	19
														否	2	1	2
														否	2	2	2
														否	2	3	16

## Sheet: Preoperative information
序号	age		BMI		Prior abdominal surgery		PSA		cT stage		Biopsy ISUP grade		D’Amico risk classification
	A组（n=20）	B组（n=22）	A（n=20）	B（n=22）	A（n=20）	B（n=22）	A（n=20）	B（n=22）	A（n=20）	B（n=22）	A（n=20）	B（n=22）	A（n=20）	B（n=22）
1	65	73	25.9	25.3	4	5	9.7	9.4	cT1c 6	6	grade1： 4	4	low-risk : 8	7
2	67	67	23.6	24.7	cholecystectomy:2	2	12.6	9.8	cT2a 10	12	grade2： 6	4	medium-risk: 12	15
3	71	59	24.6	26.6	Appendectomy of appendix：2	2	8.9	8.6	cT2b 4	4	grade3： 10	14
4	68	67	26.6	27.2	Hernia repair：0	1	9.7	8.8
5	66	64	27.3	25.7			9.8	9.7
6	72	60	24.7	21.4			9.3	9
7	62	72	24.7	25.8			9.5	8.9
8	60	65	24.6	24.5			11.8	9.6
9	64	66	27.1	23.8			12	8.6
10	70	69	25.1	26.1			8.6	12.7
11	60	70	28.1	23.4			9.6	8.6				是否使用悬吊术	腹部手术史	数量
12	70	68	24.5	24.8			12.2	11.1			是	1	1	5
13	68	74	27.2	23.5			11.5	9.5			是	1	2	17
14	71	65	21.8	26.1			10.1	14.6			否	2	1	4
15	78	69	22.5	23.6			7.9	15.1			否	2	2	16
16	75	71	22	25.9			9.1	8.7
17	67	58	26.8	27.1			6.6	9
18	65	70	26.1	23.3			13.2	11.4				是否使用悬吊术	临床分期	数量
19	66	65	21.4	27.3			7.8	13.2			是	1	1	6
20	61	67	27.2	28.6			8.4	9.7			是	1	2	12
21		62		26.4				11.5			是	1	3	4
22		61		25.7				9.1			否	2	1	6
											否	2	2	10
											否	2	3	4
												是否使用悬吊术	穿刺ISUP评分	数量
											是	1	1	4
											是	1	2	4
											是	1	3	14
											否	2	1	4
											否	2	2	6
											否	2	3	10
												是否使用悬吊术	D’Amico risk classification	数量
											是	1	1	7
											是	1	2	15
											否	2	1	8
											否	2	2	12
					A组	B组	p值
			符合正态分布	年龄	67.3±4.8	66.5±4.5	0.559
			符合正态分布	BMI	25.1±2	25.3±1.7	0.704
			不符合正态分布	PSA	9.7(8.7-11.7)	9.6(8.9-11.4)	0.82
			不符合正态分布	手术时间	175(168-183.8)	131.5(120.8-137.3)	2.9616e-08
			符合正态分布	出血量	163.4±17.7	117.6±16.6	1.1344e-10
			不符合正态分布	住院时间	5(4.3-6)	5(4-6)	0.519
